# Supplementary material for: Integrase Defective Lentiviral Vector Promoter Impacts Transgene Expression in Target Cells and Magnitude of Vector-Induced Immune Responses
Source: Viruses. 2023 Nov 14;15(11):2255. doi: 10.3390/v15112255 (PMC10674321; doi:10.3390/v15112255)
Supplement: Supplementary file 1 [file viruses-15-02255-s001.zip]

Archive with 1 entries (1 files):
- viruses-2659860-supplementary.pdf
